# Supplementary material for: mHealth Technologies for the Care of Children With Congenital Heart Disease: Scoping Review
Source: JMIR Mhealth Uhealth. 2026 Jul 17;14:e83385. doi: 10.2196/83385 (PMC13379060; doi:10.2196/83385)
Supplement: Multimedia Appendix 1 [file mhealth-v14-e83385-s001.xlsx]

## Sheet: Sheet1
#1((((CHD[Title/Abstract) OR (congenital heart defect*[Title/Abstract]))OR(congenitaldisease[Title/Abstract)) OR (congenitalheatheartmalformation* [Title/Abstract)) OR (heart abnormality[Title/Abstract]) OR (cardiacdisease[Title/Abstract])OR (cardiac surgery[Title/Abstract]
#2((((((((infant[Title/Abstract)OR(child*[Title/Abstract])OR(newbom*[Title/Abstract]))OR(neonate*[Title/Abstract])OR(baby[Title/Abstract)) OR (babies[Title/Abstract)) OR (kid[Title/Abstract)) OR(kids[Title/Abstract])OR(pediatric*[Title/Abstract])OR(paediatric*[Title/Abstract]
#3(((((((((((((((((((((((telemedicine[Title/Abstract])) OR (virtualmedicine[Title/Abstract]) OR mHealth[Title/Abstract]) OR mobilehealth[Title/Abstract)) OR (mobile application[Title/Abstract]) OR (mobiledevice[Title/Abstract)) OR (mobile commurication*[Title/Abstract)) OR (mobilephone[Title/Abstract)) OR (smartphone[Title/Abstract)) OR telerehabilitation[ Title/Abstract)) OR (virtual rehabilitat…
#4 #1 AND#2 AND #3
