# Supplementary material for: mHealth Technologies for the Care of Children With Congenital Heart Disease: Scoping Review
Source: JMIR Mhealth Uhealth. 2026 Jul 17;14:e83385. doi: 10.2196/83385 (PMC13379060; doi:10.2196/83385)
Supplement: Multimedia Appendix 2 [file mhealth-v14-e83385-s002.xlsx]

## Sheet: Sheet1
Table 1. Summary of included studies on digital health interventions in CHD.
Author(s)	Year	Country	Study Type	Key Focus / Intervention	Reference details
Remote Monitoring & Telemedicine
Biersteker, T. E.[13]	2020	Netherlands	Intervention study	Smartphone-based remote monitoring	13. Biersteker TE, Boogers MJ, de Lind van Wijngaarden RA, et al. Use of smart technology for the early diagnosis of complications after cardiac surgery: the Box 2.0 study protocol. JMIR Res Protoc. Apr 21, 2020;9(4):e16326. [doi: 10.2196/16326] [Medline: 32314974]
LeBlanc, M. E.[15]	2024	USA	Intervention study	mHealth app for post-discharge follow-up	15. LeBlanc ME, Tallent S, Hornik CP, et al. Mobile health monitoring of children with CHDs. Cardiol Young. Nov 2024;34(11):2426-2431. [doi: 10.1017/S1047951124026222] [Medline: 39387239]
Medoff, C. B.[27]	2020	USA	RCT	Postoperative telemonitoring for CHD	27. Medoff Cooper B, Marino BS, Fleck DA, et al. Telehealth home monitoring and postcardiac surgery for congenital heart disease. Pediatrics. Sep 2020;146(3):e20200531. [doi: 10.1542/peds.2020-0531] [Medline: 32817266]
Mabuchi, A.[21]	2020	Japan	Retrospective analysis	Remote diagnosis system for CHD	21. Mabuchi A, Waratani M, Tanaka Y, Mori T, Kitawaki J. Telediagnosis system for congenital heart disease in a Japanese prefecture. J Med Ultrason (2001). Jul 2020;47(3):463-468. [doi: 10.1007/s10396-020-01020-y] [Medline: 32328807]
Makkar, A.[22]	2021	USA	Retrospective analysis	Remote echocardiography for NICU CHD screening	22. Makkar A, Milsten J, McCoy M, et al. Tele-echocardiography for congenital heart disease screening in a Level II Neonatal Intensive Care Unit with hybrid telemedicine system. Telemed J E Health. Oct 2021;27(10):1136-1142. [doi: 10.1089/tmj.2020.0440] [Medline: 33449839]
Stagg, A.[20]	2023	USA	Intervention study	Digital stethoscopes in palliative CHD teleconsultations	20. Stagg A, Giglia TM, Gardner MM, et al. Feasibility of digital stethoscopes in telecardiology visits for interstage monitoring in infants with palliated congenital heart disease. Pediatr Cardiol. Dec 2023;44(8):1702-1709. [doi: 10.1007/s00246-023-03198-7] [Medline: 37285041]
Parental Support & Education
Zhang, Q. L.[28]	2022	China	RCT	Tele-education for post-surgery parental care	28. Zhang QL, Lei YQ, Liu JF, Chen Q, Cao H. Telehealth education improves parental care ability and postoperative nutritional status of infants after CHD surgery: a prospective randomized controlled study. Paediatr Child Health. Jun 2022;27(3):154-159. [doi: 10.1093/pch/pxab094] [Medline: 35712039]
Zhang, Q. L.[29]	2022	China	Retrospective study	Telemedicine-based nutrition management	29. Zhang QL, Lin WH, Lin SH, Cao H, Chen Q. Using telemedicine strategy to implementing nutrition management for neonates after congenital heart disease surgery: a new nutrition management strategy. Front Pediatr. 2022;10:918742. [doi: 10.3389/fped.2022.918742] [Medline: 35783326]
Zhang, Q. L.[31]	2023	China	Cross-sectional survey	Digital malnutrition risk screening	31. Zhang Y, Lu L, Yang L, et al. Evaluation of a new digital pediatric malnutrition risk screening tool for hospitalized children with congenital heart disease. BMC Pediatr. Mar 18, 2023;23(1):126. [doi: 10.1186/s12887-023-03899-1] [Medline: 36934232]
Zhang, Q. L.[37]	2022	China	Intervention study	WeChat education for VSD parents' mental health	37. Zhang QL, Xu N, Huang ST, Lin ZW, Cao H, Chen Q. WeChat-assisted health education and preoperative care improve the mental state of parents of children with ventricular septal defect. Psychol Health Med. Apr 2022;27(4):948-955. [doi: 10.1080/13548506.2021.1990360] [Medline: 34651528]
Zhang, Q. L.[45]	2023	China	RCT	Tele-education for home care after CHD surgery	45. Zhang QL, Lin SH, Lin WH, Chen Q, Cao H. The effect of applying telehealth education to home care of infants after congenital heart disease surgery. Int J Qual Health Care. Jan 14, 2023;35(1):mzac102. [doi: 10.1093/intqhc/mzac102] [Medline: 36537207]
Zhang, Q. L.[50]	2021	China	RCT	WeChat education reduces care burden	50. Zhang QL, Xu N, Huang ST, Chen Q, Cao H. WeChat-assisted preoperative health education reduces burden of care on parents of children with simple congenital heart disease: a prospective randomized controlled study. Braz J Cardiovasc Surg. Oct 17, 2021;36(5):663-669. [doi: 10.21470/1678-9741-2020-0134] [Medline: 33355792]
Yu, X. R.[32]	2021	China	Intervention study	WeChat education on breastfeeding efficiency	32. Yu XR, Xie WP, Liu JF, Dai WS, Cao H, Chen Q. Effect of WeChat follow-up education on breastfeeding efficiency of infants after congenital cardiac surgery and parents’ satisfaction: a short-term follow-up study. J Paediatr Child Health. Dec 2021;57(12):1899-1904. [doi: 10.1111/jpc.15605] [Medline: 34085341]
Meng, X. M.[33]	2023	China	Intervention study	WeChat follow-up nursing for post-closure children	33.Meng X M, Song P. Analysis of application effect of WeChat follow-up nursing in discharge follow-up care for children with congenital heart disease after closure surgery. Clinical Research, 2023, 31(09): 161-163.https://kns.cnki.net/kcms2/article/abstract?v=HHZEz91P5iIGLSk73I0JJTb786hS4dzTDUuaCl4uLdkIYbRCaAo5RUHtMQ4qnZJhhXJUyCaRINOUHGtKukH9YIR9dnULpGOCjsZ3BfqOkt5Lr3tOiuG6G7Im80MEvSt7J7TyLC9iVg…
Luo, T. N.[44]	2021	China	Intervention study	WeChat nursing system for home care	44. Luo TN, Xie XR, Guo L. Application of WeChat follow-up nursing system in out-of-hospital care for discharged children with congenital heart disease after closure surgery. Chin Gen Pract Nurs. 2021;19(1):95-97. URL: https://kns.cnki.net/kcms2/article/abstract?v=HHZEz91P5iKbUxNY2xe5xosuXuGEGkrzI0TpE3H-aEunOaY6Eindxk4d76_XtrgjM4Zyz5OXFeE67Ayjaih3pulgxW96zuvolAMMLX7psRB4edSKd9PPtJh-dDqy5PqISvGS4e…
Li, G. J.[46]	2024	China	Intervention study	IT-assisted continuing nursing for rehabilitation	46. Li GJ. Effect analysis of information-based methods combined with continuous nursing in out-of-hospital rehabilitation of children with complex congenital heart disease. Qinghai Med J. 2024;54(2):36-39. URL: https://kns.cnki.net/kcms2/article/abstract?v=HHZEz91P5iIc6Fmg6jZ9ZH9GqkZxd4b85zFBB77Fdpi-m8eXioucOje9cjETeCFCPvzYhOSObm_XI-dNeXMQMoGGsgSvasIaq_DXD2XksdOvoToMGvqSs-PzNJgl0yf-YyMpLpEFiNwdv…
Chen, L.[47]	2022	China	Intervention study	WeChat continuity care for critical CHD	47. Chen L, Hu L, Zhou LH. Application of in-hospital comprehensive nursing combined with WeChat continuous intervention in children with critical congenital heart disease. J Qilu Nurs. 2022;28(24):100-102. URL: https://kns.cnki.net/kcms2/article/abstract?v=HHZEz91P5iI9CC21-pua61EqY9A3M3U12P8FKFNrKh6TmhuIF9c1posBZKS5exCBytT9NKD9ltBLVawXT1mPu4C3zF2awtkyB-c0Ut48O17KUqiVtbUUpa3OpS9LwBnsXjjtfUkjHK1z2…
Dun, Y. T.[48]	2019	China	Intervention study	Mobile internet management for continuity care	48. Dun YT, Liu YC, Zhang LH. Evaluation on application effect of mobile internet management in continuous nursing of children after congenital heart disease surgery. Chin Nurs Manag. 2019;19(7):968-972. URL: https://kns.cnki.net/kcms2/article/abstract?v=HHZEz91P5iIAglGJoXWN0cKHllhhAYJ9Lw_cRKCg2MAPy0qn6-G7F8H3KHVCZRsWtSHjZ3JZGEbWLbYKKJ7CQcUxnvL_XwGAzEmRoppdbNDX-9NXiO_fxa8ZlFFQ6wA6dhLnk4i5kIv-35aX…
Xie, W. P.[51]	2021	China	RCT	WeChat follow-up improves knowledge/QoL in VSD	51. Xie WP, Liu JF, Lei YQ, Cao H, Chen Q. Effects of WeChat follow-up management of infants who underwent ventricular septal defect repair on parents’ disease knowledge and quality of life: a prospective randomized controlled study. J Card Surg. Oct 2021;36(10):3690-3697. [doi: 10.1111/jocs.15848] [Medline: 34318543]
Guo, S.[53]	2023	China	Retrospective study	WeChat-guided prep reduces echo-related anxiety	53. Guo S, Lin WH, Lin SH, Zhang QL, Cao H, Chen Q. Using WeChat to guide preparation before transthoracic echocardiography reduces anxiety and improves satisfaction of parents of infants with congenital heart disease. J Cardiothorac Surg. May 9, 2023;18(1):176. [doi: 10.1186/s13019-023-02225-1] [Medline: 37161515]
Zhu, W. W.[36]	2023	China	Intervention study	Internet+ education for parental emotional improvement	36.Zhu W W, Jiang Y, Wang L. Application of "Internet + health education" in parental education of children with congenital heart disease and its effect on improving negative emotions of family members. Maternal and Child Health Care of China, 2023, 38(13): 2471-2474.https://link.cnki.net/doi/10.19829/j.zgfybj.issn.1001-4411.2023.13.036
Jin, L. P.[38]	2023	China	RCT	Internet+ CBT for caregivers during COVID-19	38. Jin L, Chen P, Fang X, Li C, Yang G, Liu A. Application of “Internet+” cognitive-behavioral intervention in caregivers of children with congenital heart disease undergoing elective surgery during the COVID-19 pandemic. Am J Transl Res. 2023;15(4):2894-2902. [Medline: 37193177]
McKechnie, A. C.[39]	2024	USA	Intervention study	mHealth for prenatal parental distress reduction	39. McKechnie AC, Elgersma KM, Ambrose MB, et al. Nurse-guided mobile health care program to reduce emotional distress experienced by parents of infants prenatally diagnosed with critical congenital heart disease: a pilot study. Prog Pediatr Cardiol. Mar 2024;72:101687. [doi: 10.1016/j.ppedcard.2023.101687] [Medline: 38130374]
Hjorth-Johansen, E.[16]	2023	Norway	Qualitative study	App acceptability and early adoption	16. Hjorth-Johansen E, Børøsund E, Martinsen Østen I, Holmstrøm H, Moen A. Acceptability and initial adoption of the heart observation app for infants with congenital heart disease: qualitative study. JMIR Form Res. Apr 5, 2023;7:e45920. [doi: 10.2196/45920] [Medline: 37018028]
Hjorth-Johansen, E.[49]	2023	Norway	Quantitative study	Decision-support tool for parents of severe CHD infants	49. Hjorth-Johansen E, Moen A, et al. Heart OBServation app: development of a decision support tool for parents of infants with severe cardiac disease. Cardiol Young. Aug 2023;33(8):1350-1358. [doi: 10.1017/S1047951122002438] [Medline: 35938297]
Hjorth-Johansen, E.[52]	2025	Norway	Quantitative study	Personalized app benefits for mothers	52. Hjorth-Johansen E, Moen A, et al. An individualised mobile app was beneficial for the mothers of infants with severe congenital heart defects. Acta Paediatr. Jun 2025;114(6):1238-1248. [doi: 10.1111/apa.17556] [Medline: 39707745]
Exercise & Rehabilitation
Mastorci, F.[14]	2025	Italy	RCT	Home-based cardiac telerehabilitation tool	14. Mastorci F, Lazzeri MF, Ait-Ali L, et al. Home-based intervention tool for cardiac telerehabilitation: protocol for a controlled trial. JMIR Res Protoc. Jan 22, 2025;14:e47951. [doi: 10.2196/47951] [Medline: 39841521]
Meyer, M.[25]	2021	Germany	RCT	Web-based exercise intervention for children's fitness	25. Meyer M, Brudy L, Fuertes-Moure A, et al. E-health exercise intervention for pediatric patients with congenital heart disease: a randomized controlled trial. J Pediatr. Jun 2021;233:163-168. [doi: 10.1016/j.jpeds.2021.01.058] [Medline: 33516681]
Aronoff, E. B.[26]	2024	USA	Retrospective cohort	Virtual cardiopulmonary rehab for young patients	26. Aronoff EB, Chin C, Opotowsky AR, et al. Facility-based and virtual cardiac rehabilitation in young patients with heart disease during the COVID-19 era. Pediatr Cardiol. Oct 2024;45(7):1533-1541. [doi: 10.1007/s00246-023-03202-0] [Medline: 37294337]
Willinger, L.[35]	2023	Germany	RCT	Digital health to increase physical activity	35. Willinger L, Oberhoffer-Fritz R, Ewert P, Müller J. Digital Health Nudging to increase physical activity in pediatric patients with congenital heart disease: a randomized controlled trial. Am Heart J. Aug 2023;262:1-9. [doi: 10.1016/j.ahj.2023.04.001] [Medline: 37030491]
Horsley, M.[30]	2022	USA	Intervention study	Telemedicine reduces G-tube dependence in infants	30. Horsley M, Hill GD, Kaskie S, Schnautz M, Brown J, Marcuccio E. Evaluation of an outpatient and telehealth initiative to reduce tube dependency in infants with complex congenital heart disease. Pediatr Cardiol. Oct 2022;43(7):1429-1437. [doi: 10.1007/s00246-022-02864-6] [Medline: 35333946]
Reviews & Meta-analyses
White, D. A.[18]	2023	USA	Evidence summary	Mobile tech in cardiac exercise therapy	18. White DA, Layton AM, Curran T, et al. eHealth technology in cardiac exercise therapeutics for pediatric patients with congenital and acquired heart conditions: a summary of evidence and future directions. Front Cardiovasc Med. 2023;10:1155861. [doi: 10.3389/fcvm.2023.1155861] [Medline: 37332590]
Jani, V.[19]	2021	Germany	Review	Remote auscultation devices for heart murmurs	19. Jani V, Danford DA, Thompson WR, Schuster A, Manlhiot C, Kutty S. The discerning ear: cardiac auscultation in the era of artificial intelligence and telemedicine. Eur Heart J Digit Health. 2021;2(3):456-466. [doi: 10.1093/ehjdh/ztab059] [Medline: 36713594]
Sutjonong, T.[34]	2023	India	Meta-analysis	Telemedicine impact on parents' mental state	34. Sutjonong T, Kalangi OA, Pulinggomang BB, Husada D. Impact of telemedicine on the mental status of parents of children with CHD: a meta-analysis. Pediatr Int. Jan 2023;65(1):e15457. [doi: 10.1111/ped.15457] [Medline: 36562667]
Schöneburg, L.[43]	2025	Germany	Systematic review	Interactive telehealth solutions for CHD patients	43. Schöneburg C, Willinger L, Uphoff I, Oberhoffer-Fritz R, Ewert P, Müller J. Interactive telehealth solutions for patients with congenital heart disease: a systematic review. CJC Pediatr Congenit Heart Dis. 2025;4(2):69-80. [doi: 10.1016/j.cjcpc.2024.11.005] [Medline: 40470120]
Qualitative & Survey Studies
Nair, S. M.[11]	2021	India	Cross-sectional survey	Application of procedures in practice	11. Nair SM, Zheleva B, Dobrzycka A, Hesslein P, Sadanandan R, Kumar RK. A population health approach to address the burden of congenital heart disease in Kerala, India. Glob Heart. 2021;16(1):71. [doi: 10.5334/gh.1034] [Medline: 34900562]
Lin, W. H.[12]	2023	China	Cross-sectional survey	WeChat follow-up management	12. Lin WH, Chen YK, Lin SH, Cao H, Chen Q. Parents’ understanding and attitudes toward the use of the WeChat platform for postoperative follow-up management of children with congenital heart disease. J Cardiothorac Surg. Feb 8, 2023;18(1):66. [doi: 10.1186/s13019-023-02153-0] [Medline: 36755263]
Carlson, L.[17]	2022	USA	Cross-sectional survey	Web-based postoperative follow-up system	17. Carlson L, O’Brien J, Gujral N, Chiang V, Del Nido P, Nathan M. Digital solution for follow-up in congenital cardiac surgery. Cardiol Young. Jul 2022;32(7):1032-1040. [doi: 10.1017/S1047951121003553] [Medline: 34497002]
Althabe, M.[24]	2025	Argentina	Cross-sectional survey	Collaborative experience in postoperative care	24. Althabe M, Bove PM, Arancibia C, et al. Telemedicine in critical care: collaborative experience in postoperative pediatric cardiac care. Arch Cardiol Mex. 2025;95(2):138-142. [doi: 10.24875/ACM.24000070] [Medline: 40445935]
Liu, Y.[54]	2019	China	Intervention study	ICU mobile app reduces maternal separation anxiety	54. Liu Y, Chen X, Xiang Q, Wang H. Influence of application of ICU mobile app on demand satisfaction and separation anxiety of mothers of children with congenital heart disease. J Nurs Sci. 2019;34(24):8-10. URL: https://kns.cnki.net/kcms2/article/abstract?v=HHZEz91P5iKVXWMUfWupgTmzByHR2FuuDCiUPYSzDVfxDNAJeiLpJVAuZByu0DFKq1iChxrjqdi3ATcWsUGHBc3IIdXnUtS6V0s9LTRIwhvM-OIg5OYxo_N57-dELRsO_p1JZ-1ggQn…
McCullough, J. E. M.[23]	2024	UK	Qualitative study	Parental experiences with remote consultations	23. McCullough JE, Sinclair M, Gillender J, et al. Touching technology-parents’ experiences of remote consultations for children with severe congenital cardiac conditions: quasi-experimental cohort study. JMIR Pediatr Parent. Oct 22, 2024;7:e54598. [doi: 10.2196/54598] [Medline: 39437148]
Gillender, J.[40]	2025	UK	Intervention study	Home monitoring experiences during COVID-19	40. Gillender J, McCullough JE, Browne R, Sinclair M, McCrossan B, Casey F. Experience of home monitoring of children with complex CHD during the COVID-19 pandemic: lessons learnt. Cardiol Young. Feb 2025;35(2):235-241. [doi: 10.1017/S1047951124026295] [Medline: 39865837]
Pandemic-Related Studies
Zhang, Q. L.[41]	2021	China	Retrospective analysis	WeChat remote follow-up during COVID-19	41. Zhang QL, Huang ST, Xu N, Wang ZC, Cao H, Chen Q. Application of remote follow-up via the WeChat platform for patients who underwent congenital cardiac surgery during the COVID-19 epidemic. Braz J Cardiovasc Surg. Aug 6, 2021;36(4):530-534. [doi: 10.21470/1678-9741-2020-0256] [Medline: 33355801]
Zhang, Q. L.[42]	2021	China	Retrospective analysis	WeChat's impact on care burden/anxiety in COVID-19	42. Zhang QL, Liu JF, Xie WP, Cao H, Chen Q. The effect of WeChat on parental care burden, anxiety, and depression in children after CHD surgery during COVID-19 pandemic. Appl Clin Inform. Aug 2021;12(4):768-773. [doi: 10.1055/s-0041-1733850] [Medline: 34407558]
